# Supplementary material for: The Arabidopsis V-ATPase is localized to the TGN/EE via a seed plant-specific motif
Source: eLife. 2020 Nov 25;9:e60568. doi: 10.7554/eLife.60568 (PMC7717909; doi:10.7554/eLife.60568)
Supplement: Figure 7—figure supplement 2—source data 1. [file elife-60568-fig7-figsupp2-data1.zip]

Archive with 4 entries (4 files):
- 1a1 001.tif
- 1_mutations _anti VHA_B 2 sec,1-1. scan_raw.tif
- 1_mutations_anti a1,10-10. scan_raw.tif
- 2_mutations_anti a3_10 secs,3-2. scan_raw.tif
