# Supplementary material for: The Arabidopsis V-ATPase is localized to the TGN/EE via a seed plant-specific motif
Source: eLife. 2020 Nov 25;9:e60568. doi: 10.7554/eLife.60568 (PMC7717909; doi:10.7554/eLife.60568)
Supplement: Figure 8—source data 2. [file elife-60568-fig8-data2.zip]

Archive with 4 entries (4 files):
- 4 Mp GFP 001.tif
- 4 MpVHA_a_anti VHA_B 300ms,4-3. scan_raw.tif
- 4_MpVHA_a anti GFP,11-10. scan_raw.tif
- 5_MpVHA_a anti_a3 10 sec,10-10. scan_raw.tif
